# Supplementary material for: Chromosome 2q gain and epigenetic silencing of GATA3 in microglandular adenosis of the breast
Source: J Pathol Clin Res. 2020 Dec 31;7(3):220–32. doi: 10.1002/cjp2.195 (PMC8073017; doi:10.1002/cjp2.195)
Supplement: Supplementary file 2 — Table S1. Antibodies used for immunohistochemistry Table S2. List of gene targets in Oncomine Comprehensive Assay v3 Table S3. Characteristics of specimens for DNA methylation profiling Table S4. Clinicopathological characteristics of carcinomas used for pyrosequencing assay Table S5. GATA3 pyrosequencing assay primers Table S6. CN gains/losses in MGA and adjacent BC Table S7. ERBB4 CN by FISH Table S8. NGS details Table S9. List of genes examined in the 850 K array analysis Table S10. CpG sites within GATA3 examined in the 850 K array analysis [file CJP2-7-220-s002.xlsx]

## Sheet: Contents
Chromosome 2q gain and epigenetic silencing of GATA3 in microglandular adenosis of the breast
M Radner et al. J Pathol Clin Res DOI: 10.1002/cjp2.195
Supplementary Tables
Table S1.	Antibodies used for immunohistochemistry
Table S2.	List of genes assessed in the Oncomine Comprehensive Assay v3
Table S3.	Characteristics of specimens for DNA methylation profiling
Table S4.	Clinicopathological characteristics of the breast cancer control group for quantitative methylation analysis by bisulfite pyrosequencing
Table S5.	GATA3 pyrosequencing assay primers
Table S6.	CN gains/losses in MGA and adjacent BC
Table S7.	ERBB4 CN by FISH
Table S8.	NGS details
Table S9.	List of genes examined in the 850K array analysis
Table S10.	CpG sites within GATA3 examined in the 850K array analysis

## Sheet: Table S1
Table S1.
Antibodies used for immunohistochemistry
antigen	antibody clone	species	source	dilution	antigenic retrieval	detection system	cutoff
ER	SP1	rabbit	Ventana	ready to use	CC1 mild protocol	ultraView DAB Kit	>10%
PR	1E2	rabbit	Ventana	ready to use	CC1 mild protocol	ultraView DAB Kit	>10%
HER2	4B5	rabbit	Ventana	ready to use	CC1 mild protocol	ultraView DAB Kit	score 2+/3+
Ki67	30-9	rabbit	Roche	ready to use	CC1 mild protocol	ultraView DAB Kit	continuous
CK5/14	XM26+LL002	mouse	Diag. Biosystem	1:200	CC1 mild protocol	ultraView DAB Kit	>10%
P53	DO-7	mouse	Novocastra	1:100	CC1 mild protocol	ultraView DAB Kit	>90%
GATA3	L50-823	mouse	Biocare	1:100	CC1 mild protocol	ultraView DAB Kit	>10%
TFAP2B	H-87	human	Santa Cruz	1:250	CC1 mild protocol	ultraView DAB Kit	>10%
S100	Z0311	rabbit	Dako	1:200	CC1 mild protocol	ultraView DAB Kit	>10%
P63	4A4	mouse	Biocare	1:100	CC1 mild protocol	ultraView DAB Kit	>10%
CD10	56C6	mouse	Thermo	1:10	CC1 mild protocol	ultraView DAB Kit	>10%
CK7	OV-TL 12/30	mouse	Dako	1:800	CC1 mild protocol	ultraView DAB Kit	>10%
CK8/18	5D3	human	Novacastra	1:100	CC1 mild protocol	ultraView DAB Kit	>10%
CD117	YR145	rabbit	Cell Marque	1:100	CC1 mild protocol	ultraView DAB Kit	>10%
MGBN*	304-1A5 & 31A5	mouse&rabbit	Cell Marque	1:100	CC1 mild protocol	ultraView DAB Kit	>10%
AR	AR441	mouse	Dako	1:50	CC1 mild protocol	ultraView DAB Kit	>10%
EMA	E29	mouse	Dako	1:600	CC1 mild protocol	ultraView DAB Kit	>10%
SOX10	BC34	mouse	Biocare	1:200	CC1 mild protocol	ultraView DAB Kit	>10%
*MGBN Mammaglobin

## Sheet: Table S2
Table S2.
List of genes assessed in the Oncomine Comprehensive Assay v3
hotspot genes				full-length genes			copy number genes			gene fusions (inter- and intragenic)
AKT1	FOXL2	MYCN		ARID1A	POLE		AKT1	MDM2			AKT2	NOTCH4
AKT2	GATA2	MYD88		ATM	PTCH1		AKT2	MDM4			ALK	NRG1
AKT3	GNA11	NFE2L2		ATR	PTEN		AKT3	MET			AR	NTRK1
ALK	GNAQ	NRAS		ATRX	RAD50		ALK	MYC			AXL	NTRK2
AR	GNAS	NTRK1		BAP1	RAD51		AR	MYCL			BRAF	NTRK3
ARAF	H3F3A	NTRK2		BRCA1	RAD51B		AXL	MYCN			BRCA1	NUTM1
AXL	HIST1H3B	PDGFRA		BRCA2	RAD51C		BRAF	NTRK1			BRCA2	PDGFRA
BRAF	HNF1A	PDGFRB		CDK12	RAD51D		CCND1	NTRK2			CDKN2A	PDGFRB
BTK	HRAS	PIK3CA		CDKN1B	RB1		CCND2	NTRK3			EGFR	PIK3CA
CBL	IDH1	PIK3CB		CDKN2A	RNF43		CCND3	PDGFRA			ERBB2	PPARG
CCND1	IDH2	PPP2R1A		CDKN2B	SETD2		CCNE1	PDGFRB			ERBB4	PRKACA
CDK4	JAK1	PTPN11		CHEK1	SLX4		CDK2	PIK3CA			ERG	PRKACB
CDK6	JAK2	RAC1		CREBBP	SMARCA4		CDK4	PIK3CB			ESR1	PTEN
CHEK2	JAK3	RAF1		FANCA	SMARCB1		CDK6	PPARG			ETV1	RAD51B
CSF1R	KDR	RET		FANCD2	STK11		CDKN2A	RICTOR			ETV4	RAF1
CTNNB1	KIT	RHEB		FANCI	TP53		CDKN2B	TERT			ETV5	RB1
DDR2	KNSTRN	RHOA		FBXW7	TSC1		EGFR	TSC1			FGFR1	RELA
EGFR	KRAS	ROS1		MLH1	TSC2		ERBB2	TSC2			FGFR2	RET
ERBB2	MAGOH	SF3B1		MRE11A			ESR1				FGFR3	ROS1
ERBB3	MAP2K1	SMO		MSH2			FGF19				FGR	RSPO2
ERBB4	MAP2K2	SMAD4		MSH6			FGF3				FLT3	RSPO3
ERCC2	MAP2K4	SPOP		NBN			FGFR1				JAK2	TERT
ESR1	MAPK1	SRC		NF1			FGFR2				KRAS
EZH2	MAX	STAT3		NF2			FGFR3				MDM4
FGFR1	MDM4	TERT		NOTCH1			FGFR4				MET
FGFR2	MED12	TOP1		NOTCH2			FLT3				MYB
FGFR3	MET	U2AF1		NOTCH3			IGF1R				MYBL1
FGFR4	MTOR	XPO1		PALB2			KIT				NF1
FLT3	MYC			PMS2			KRAS				NOTCH1

## Sheet: Table S3
Table S3.
Characteristics of specimens for DNA methylation profiling
sample	tissue	histology	histologic grade	ER	PR	HER2	Ki67	GATA3
1	normal mammary gland 1	mammary gland	n.a.	n.a.	n.a.	n.a.	n.a.	90 (1)
2	normal mammary gland 2	mammary gland	n.a.	n.a.	n.a.	n.a.	n.a.	60 (2)
3	normal mammary gland 3	mammary gland	n.a.	n.a.	n.a.	n.a.	n.a.	70 (3)
4	BC, triple-neg. 1	NST	G3	0	1 (1)	0	80	20 (1)
5	BC, triple-neg. 2	NST	G3	0	0	0	90	0
6	BC, triple-neg. 3	NST	G3	0	0	0	70	0
7	BC, HR-pos. 1	NST	G2	100 (3)	80 (3)	0	10	90 (2)
8	BC, HR-pos. 2	ILBC	G2	100 (3)	80 (3)	0	5	90 (3)
9	BC, HR-pos. 3	ILBC	G2	100 (3)	90 (3)	1+	25	90 (3)
10	MGA, case 1	MGA	n.a.	0	0	0	5	0
11	MGA, case 4	MGA	n.a.	0	20 (1)	0	25	20 (1)
12	MGA, case 5	MGA	n.a.	0	0	0	10	85 (1)
Percent positive lesional cells. Staining intensity is given in parenthesis: 1 (weak), 2 (moderate), 3 (strong), BC breast
cancer, NST no special type, ILBC invasive lobular breast cancer

## Sheet: Table S4
Table S4.
Clinicopathological characteristics of the breast cancer control group
for quantitative methylation analysis by bisulfite pyrosequencing
		number of cases		percent
cases		32		1
age
<60		15		0.46875
≥60		17		0.53125
histology
ductal		31		0.96875
lobular		1		0.03125
pT status
pT 1		3		0.09375
pT2		24		0.75
pT3		2		0.0625
pT4		3		0.09375
pN status
pN0		16		0.5
pN1+		9		0.28125
pNx		7		0.21875
histological grade
G1		2		0.0625
G2		10		0.3125
G3		20		0.625
ER
negative		18		0.5625
positive		14		0.4375
PR
negative		17		0.53125
positive		15		0.46875
HER2 expression
0		14		0.4375
1+		9		0.28125
2+		9		0.28125
3+		0		0
GATA3
negative		18		0.5625
positive		14		0.4375
Ki67
≤10%		3		0.09375
11-29%		8		0.25
≥30%		21		0.65625

## Sheet: Table S5
Table S5.
GATA3 pyrosequencing assay primers
primer name	sequence	MgCl2 (µM)	TAnn (°C)	product length
PCR Primers
Forward Primer 5´- 3´	GTA GGG AGT GTG TGA ATT GT	2.5	60	154 bp
Reverse Primer 5´- 3´	GGG ACA CCG CTG ATC GTT TAC TTA AAC TTA ATA AAG AAC CRA TTC			154 bp
universal biotinylated Primer	[Btn]-GGG ACA CCG CTG ATC GTT TA			154 bp
Sequencing Primers
GATA3-Pyro1	TGT GAA TTG TGG GGT AAT TT			154 bp
GATA3-Pyro3	GGG ATA TTA TTT GTG TAA			154 bp

## Sheet: Table S6
Table S6.
CN gains/losses in MGA and adjacent BC
	MGA									adjacent BC				number of gains/losses only in MGA	total number of gains/losses
case	1*	2*	3	4	5	6	7	8		1*	2*	5	7
1p+	1	1	n.a.	1	0	0	n.a.	0		1	1	0	1	3	6
1p-	1	1	n.a.	0	0	0	n.a.	0		1	1	0	1	2	5
1q+	1	1	n.a.	1	0	0	n.a.	0		1	1	0	1	3	6
1q-	0	0	n.a.	0	0	0	n.a.	0		0	0	0	0	0	0
2p+	1	1	n.a.	1	1	0	n.a.	1		0	1	1	1	5	8
2p-	1	0	n.a.	0	0	0	n.a.	0		1	0	0	0	1	2
2q+	1	1	n.a.	1	1	0	n.a.	1		1	1	1	1	5	9
2q-	1	1	n.a.	1	0	0	n.a.	0		1	1	0	1	3	6
3p+	1	1	n.a.	0	0	0	n.a.	1		0	1	0	1	3	5
3p-	1	1	n.a.	0	0	0	n.a.	0		1	1	0	1	2	5
3q+	1	1	n.a.	0	0	0	n.a.	0		1	1	0	0	2	4
3q-	1	0	n.a.	0	0	0	n.a.	0		1	0	0	1	1	3
4p+	0	0	n.a.	1	0	0	n.a.	0		1	0	0	0	1	2
4p-	1	0	n.a.	0	0	1	n.a.	0		1	1	0	1	2	5
4q+	1	0	n.a.	1	1	0	n.a.	1		1	0	1	0	4	6
4q-	0	1	n.a.	0	0	0	n.a.	0		1	1	0	1	1	4
5p+	1	1	n.a.	0	0	0	n.a.	0		1	1	0	0	2	4
5p-	1	0	n.a.	1	0	0	n.a.	0		0	0	0	1	2	3
5q+	1	1	n.a.	0	0	0	n.a.	0		1	1	0	0	2	4
5q-	1	1	n.a.	1	0	0	n.a.	0		1	0	0	1	3	5
6p+	1	1	n.a.	1	0	0	n.a.	1		1	1	0	1	4	7
6p-	1	1	n.a.	0	1	0	n.a.	0		1	1	0	1	3	6
6q+	1	1	n.a.	1	0	0	n.a.	0		1	1	0	0	3	5
6q-	1	1	n.a.	0	0	0	n.a.	0		1	1	0	1	2	5
7p+	1	1	n.a.	1	0	0	n.a.	1		1	1	0	1	4	7
7p-	0	0	n.a.	0	0	0	n.a.	0		0	0	0	0	0	0
7q+	1	1	n.a.	1	0	0	n.a.	0		1	1	0	1	3	6
7q-	1	0	n.a.	0	0	0	n.a.	1		1	0	0	0	2	3
8p+	0	1	n.a.	0	0	0	n.a.	0		0	0	0	0	1	1
8p-	1	1	n.a.	0	0	0	n.a.	1		1	1	0	1	3	6
8q+	1	1	n.a.	1	0	0	n.a.	1		1	1	0	0	4	6
8q-	0	0	n.a.	0	0	0	n.a.	0		1	0	0	1	0	2
9p+	1	0	n.a.	1	0	0	n.a.	0		1	0	0	0	2	3
9p-	0	1	n.a.	0	0	0	n.a.	0		0	1	0	1	1	3
9q+	1	0	n.a.	1	0	0	n.a.	0		1	1	0	0	2	4
9q-	1	0	n.a.	0	0	0	n.a.	0		1	0	0	1	1	3
10p+	1	1	n.a.	1	0	0	n.a.	0		1	1	0	0	3	5
10p-	0	0	n.a.	0	0	0	n.a.	1		0	0	0	1	1	2
10q+	1	1	n.a.	1	0	0	n.a.	0		1	1	0	1	3	6
10q-	0	0	n.a.	0	0	0	n.a.	1		0	0	0	0	1	1
11p+	1	1	n.a.	0	0	0	n.a.	0		1	1	0	0	2	4
11p-	0	0	n.a.	0	0	1	n.a.	1		0	1	0	1	2	4
11q+	1	1	n.a.	1	0	0	n.a.	0		1	1	0	1	3	6
11q-	0	1	n.a.	0	0	0	n.a.	1		1	0	0	1	2	4
12p+	0	1	n.a.	0	0	0	n.a.	0		1	1	0	0	1	3
12p-	0	1	n.a.	0	0	0	n.a.	0		0	0	0	1	1	2
12q+	1	1	n.a.	0	0	0	n.a.	0		0	1	0	0	2	3
12q-	1	0	n.a.	1	0	0	n.a.	1		1	1	0	1	3	6
13p+	0	0	n.a.	0	0	0	n.a.	0		0	0	0	0	0	0
13p-	0	0	n.a.	0	0	0	n.a.	0		0	0	0	0	0	0
13q+	1	0	n.a.	1	0	1	n.a.	1		1	0	0	1	4	6
13q-	1	1	n.a.	0	0	0	n.a.	1		1	1	0	1	3	6
14p+	0	0	n.a.	0	0	0	n.a.	0		0	0	0	0	0	0
14p-	0	0	n.a.	0	0	0	n.a.	0		0	0	0	0	0	0
14q+	1	0	n.a.	1	0	0	n.a.	1		1	0	0	0	3	4
14q-	1	0	n.a.	0	0	0	n.a.	1		1	1	0	1	2	5
15p+	0	0	n.a.	0	0	0	n.a.	0		0	0	0	0	0	0
15p-	0	0	n.a.	0	0	0	n.a.	0		0	0	0	0	0	0
15q+	0	0	n.a.	1	0	0	n.a.	0		1	0	0	1	1	3
15q-	1	1	n.a.	0	0	1	n.a.	1		1	1	0	1	4	7
16p+	1	0	n.a.	0	0	0	n.a.	1		1	0	0	0	2	3
16p-	1	1	n.a.	0	0	0	n.a.	1		1	1	0	1	3	6
16q+	0	0	n.a.	1	0	0	n.a.	0		0	0	0	0	1	1
16q-	0	0	n.a.	0	0	0	n.a.	1		1	1	0	1	1	4
17p+	0	0	n.a.	0	0	0	n.a.	0		0	0	0	0	0	0
17p-	0	1	n.a.	0	0	1	n.a.	1		0	1	0	1	3	5
17q+	0	0	n.a.	1	0	0	n.a.	0		1	0	0	1	1	3
17q-	0	0	n.a.	0	0	0	n.a.	0		0	1	0	1	0	2
18p+	1	1	n.a.	1	0	0	n.a.	0		1	1	0	0	3	5
18p-	0	0	n.a.	0	0	0	n.a.	0		0	0	0	1	0	1
18q+	1	1	n.a.	1	0	0	n.a.	0		1	1	0	0	3	5
18q-	0	1	n.a.	0	0	0	n.a.	1		0	1	0	1	2	4
19p+	1	1	n.a.	1	0	0	n.a.	0		1	1	0	0	3	5
19p-	1	1	n.a.	0	0	0	n.a.	0		1	0	0	1	2	4
19q+	0	1	n.a.	1	0	0	n.a.	0		1	1	0	0	2	4
19q-	0	0	n.a.	0	0	0	n.a.	1		0	0	0	1	1	2
20p+	0	1	n.a.	0	0	0	n.a.	0		0	1	0	0	1	2
20p-	1	0	n.a.	0	0	0	n.a.	1		1	0	0	1	2	4
20q+	0	1	n.a.	0	0	0	n.a.	0		1	1	0	1	1	4
20q-	0	0	n.a.	0	0	0	n.a.	0		0	0	0	1	0	1
21p+	0	0	n.a.	0	0	0	n.a.	0		0	0	0	0	0	0
21p-	0	0	n.a.	0	0	0	n.a.	0		0	0	0	1	0	1
21q+	0	0	n.a.	0	0	0	n.a.	0		1	1	0	0	0	2
21q-	0	1	n.a.	0	0	0	n.a.	0		1	0	0	1	1	3
22p+	0	0	n.a.	0	0	0	n.a.	0		0	0	0	0	0	0
22p-	0	0	n.a.	0	0	0	n.a.	0		0	0	0	0	0	0
22q+	1	1	n.a.	0	0	0	n.a.	0		1	1	0	0	2	4
22q-	1	0	n.a.	0	0	0	n.a.	1		1	0	1	1	2	5
Xp+	0	1	n.a.	0	0	0	n.a.	0		0	1	0	0	1	2
Xp-	1	1	n.a.	1	0	0	n.a.	1		1	1	0	1	4	7
Xq+	0	0	n.a.	0	0	0	n.a.	1		0	0	0	0	1	1
Xq-	1	1	n.a.	1	0	0	n.a.	1		1	1	0	1	4	7
n.a. not available, * due to very complex profiles recentering was adjusted to ERBB4 copy numbers according to FISH

## Sheet: Table S7
Table S7.
ERBB4 CN by FISH
	MGA									adjacent BC
lesional cells	case 1	case 2	case 3	case 4	case 5	case 6	case 7	case 8		case 1	case 2	case 5	case 7
1	5	6	2	3	6	2	3	3		2	5	5	4
2	2	4	2	4	4	2	3	1		2	4	2	3
3	4	4	2	3	2	2	4	3		2	7	5	3
4	3	4	2	3	3	2	4	2		2	6	3	3
5	4	3	2	5	2	1	4	2		2	4	4	3
6	2	4	3	5	4	2	2	2		2	4	3	2
7	3	2	2	2	2	2	3	2		2	3	7	3
8	3	8	3	1	3	2	3	2		2	7	2	2
9	2	4	2	4	4	2	4	3		1	3	3	2
10	4	9	2	3	3	3	4	2		2	3	2	3
11	3	5	2	3	3	1	4	2		2	5	4	4
12	2	3	2	3	2	3	3	2		3	4	4	3
13	4	5	2	2	2	1	2	1		2	5	3	2
14	5	7	2	2	4	2	2	2		2	4	2	7
15	4	6	2	4	7	2	3	3		3	2	2	3
16	2	4	2	5	4	2	3	3		2	5	5	2
17	4	6	1	3	5	3	2	1		3	6	3	4
18	3	6	2	3	4	2	2	2		3	3	2	3
19	3	7	2	3	3	2	3	3		2	5	5	2
20	2	4	2	3	3	2	2	2		3	3	5	8
21	3	4	2	5	4	2	1	2		3	5	4	3
22	4	4	1	4	2	2	2	1		2	5	4	5
23	3	4	3	4	2	2	3	2		2	6	3	4
24	3	6	2	4	3	2	3	3		1	6	3	3
25	2	5	1	1	2	1	2	3		3	5	3	3
26	5	3	2	4	4	3	2	3		2	4	3	3
27	2	6	2	4	3	1	3	2		1	7	3	4
28	3	5	2	4	3	2	4	2		3	5	4	3
29	2	7	2	6	3	2	4	2		2	6	2	4
30	4	3	2	5	4	4	6	3		3	2	3	3
total number of signals	95	147	60	105	100	61	90	66		66	139	103	101
average number of signals signals per cell	3.17	4.9	2	3.5	3.3	2	3	2.2		2.2	4.63	3.43	3.37

## Sheet: Table S8
Table S8.
NGS details
case	gene	location	coding	protein	coverage	allele frequency	total reads
MGA
case 1	TP53	chr17:7578492	c.438G>A	p.W146*	786	0.659	7170363
	AKT1	chr14	amplification CN=5,29
case 2	ARID1A	chr1:27100181	c.3978_3980delGCA	p.Q1327del	453	0.0507	7322584
	FBXW7	chr4:153268120	c.683_687delTCCAG	p.V228Afs*26	1581	0.1107
	MYC	chr8	amplification CN=6,93
	PTEN	chr10:89692953	c.437T>A	p.L146*	1143	0.2476
case 3	n.a.	n.a.	n.a.	n.a.	n.a.	n.a.	n.a.
case 4	KIT	chr4	amplification CN=5,08				6699671
case 5	CTNNB1	chr3:41266133	c.133_135delTCT	p.S45del	1136	0.2315	7128791
	CTNNB1	chr3:41268766	c.1004A>C	p.K335I	2000	0.1665
	PIK3CA	chr3:178936095	c.1637A>G	p.Q546R	1999	0.05
	FGFR2	chr10:123274774	c.1144T>C	p.C382R	2000	0.07
	FGFR2	chr10:123279677	c.755C>G	p.S252W	2000	0.2735
case 6	MET	chr7:116411990	c.3029C>T	p.T1010I	1094	0.5293	6408380
	ATM	chr11:108117799	c.1010G>A	p.R337H	1999	0.4892
case 7	PMS2	chr7:6031634	c.933_957del	p.M312Ifs*5	1660	0.227	5380909
	TP53	chr17:7579377	c.310C>T	p.Q104*	599	0.3422
	ERBB4	chr2	amplification CN=6,54
case 8	PTEN	chr10:89720798	c.950_953delTACT	p.T319*	1987	0.2803	6827942
adjacent BC
case 1	TP53	chr17:7578492	c.438G>A	p.W146*	955	0.6723	11483659
case 2	none	none	none	none	none	none	none
case 5	CTNNB1	chr3:41268766	c.1004A>C	p.K335I	2000	0.355	13650335
	PIK3CA	chr3:178936082	c.1624G>A	p.E542K	1997	0.0646
	PIK3CA	chr3:178936095	c.1637A>G	p.Q546R	1997	0.1627
	FGFR2	chr10:123279677	c.755C>G	p.S252W	1999	0.1946
case 7	PMS2	chr7:6031634	c.933_957del	p.M312Ifs*5	1927	0.191	13663611
	TP53	chr17:7579377	c.310C>T	p.Q104*	2000	0.3055
	ERBB4	chr2	amplification CN 5,24
n.a. insufficient tissue quantity

## Sheet: Table S9
Table S9.
List of genes examined in the 850K array analysis
gene symbol	gene name
AASS	aminoadipate-semialdehyde synthase
ADCY3	adenylate cyclase 3
ADCY9	adenylate cyclase 9
ADK	adenosine kinase
ADORA1	adenosine A1 receptor
AGPAT3	1-acylglycerol-3-phosphate O-acyltransferase 3
AIRE	autoimmune regulator
ALPI	alkaline phosphatase, intestinal
AMFR	autocrine motility factor receptor
ANKRD12	ankyrin repeat domain 12
ANKRD29	ankyrin repeat domain 29
ANXA2P2	annexin A2 pseudogene 2
ANXA3	annexin A3
ANXA8	annexin A8
ANXA9	annexin A9
AQP5	aquaporin 5
AR	androgen receptor
ART3	ADP-ribosyltransferase 3
ATF3	activating transcription factor 3
ATF5	activating transcription factor 5
ATXN3	ataxin 3
AXIN1	axin 1
BARD1	BRCA1 associated RING domain 1
BCAS1	breast carcinoma amplified sequence 1
BCL11B	BAF chromatin remodeling complex subunit BCL11B
BCL9	B-cell CLL/lymphoma 9
BDKRB2	bradykinin receptor B2
BLNK	B-cell linker
BLVRA	biliverdin reductase A
BMP2K	BMP2 inducible kinase
BMP4	bone morphogenetic protein 4
BMP6	bone morphogenetic protein 6
BRD2	bromodomain containing 2
BRD3	bromodomain containing 3
BZW1	basic leucine zipper and W2 domains 1
C10orf76	chromosome 10 open reading frame 76
C16orf54	chromosome 16 open reading frame 54
C3orf14	chromosome 3 open reading frame 14
CALCR	calcitonin receptor
CALR	calreticulin
CAMTA2	calmodulin binding transcription activator 2
CAPN13	calpain 13
CCNA1	cyclin A1
CCNA2	cyclin A2
CCNG2	cyclin G2
CCNI	cyclin I
CDC27	cell division cycle 27
CDKN2A	cyclin dependent kinase inhibitor 2A
CEBPA	CCAAT enhancer binding protein alpha
CGGBP1	CGG triplet repeat binding protein 1
CHCHD7	coiled-coil-helix-coiled-coil-helix domain containing 7
CHD3	chromodomain helicase DNA binding protein 3
CHFR	checkpoint with forkhead and ring finger domains
CHPT1	choline phosphotransferase 1
CIRBP	cold inducible RNA binding protein
CITED1	Cbp/P300 interacting transactivator with glu/asp rich carboxy-terminal domain 1
CKAP2	cytoskeleton associated protein 2
CKS2	CDC28 protein kinase regulatory subunit 2
CLDN10	claudin 10
CLDN4	claudin 4
CLDN8	claudin 8
CNFN	cornifelin
COMT	catechol-O-methyltransferase
CPM	carboxypeptidase M
CRABP1	cellular retinoic acid binding protein 1
CRABP2	cellular retinoic acid binding protein 2
CRADD	CASP2 and RIPK1 domain containing adaptor with death domain
CRHR1	corticotropin releasing hormone receptor 1
CROT	carnitine O-octanoyltransferase
CSN3	casein kappa
CST4	cystatin S
CTBP1	C-terminal binding protein 1
CTNNB1	catenin beta 1
CTTN	cortactin
DBP	D-box binding PAR BZIP transcription factor
DCN	decorin
DHCR24	24-dehydrocholesterol reductase
DMBT1	deleted in malignant brain tumors 1
DMRT2	doublesex and Mab-3 Related transcription factor 2
DMRTA2	DMRT like family A2
DTNBP1	dystrobrevin binding protein 1
DTX1	deltex E3 ubiquitin ligase 1
DUSP1	dual specificity phosphatase 1
DUSP10	dual specificity phosphatase 10
DUSP16	dual specificity phosphatase 16
DUSP4	dual specificity phosphatase 4
DUSP9	dual specificity phosphatase 9
E2F1	E2F transcription factor 1
E2F7	E2F transcription factor 7
EBAG9	estrogen receptor binding site associated, antigen, 9
EBF1	EBF transcription factor 1
ECSIT	ECSIT signaling integrator
EEF1A2	eukaryotic translation elongation factor 1 alpha 2
EGR1	early growth response 1
EGR2	early growth response 2
EGR3	early growth response 3
EHF	ETS homologous factor
EIF4E	eukaryotic translation initiation factor 4E
EIF5A	eukaryotic translation initiation factor 5A
ELF3	E74 like ETS transcription factor 3
ELF5	E74 like ETS transcription factor 5
EML4	echinoderm microtubule associated protein like 4
EMP2	epithelial membrane protein 2
ENSA	endosulfine alpha
EPAS1	endothelial PAS domain protein 1
EPHB3	EPH receptor B3
EPN3	epsin 3
EPO	erythropoietin
EPOR	erythropoietin receptor
EREG	epiregulin
ESR1	estrogen receptor 1
ETNK1	ethanolamine kinase 1
ETV1	ETS variant transcription factor 1
ETV4	ETS variant transcription factor 4
ETV5	ETS variant transcription factor 5
EXOSC10	exosome component 10
EZH2	enhancer of zeste 2 polycomb repressive complex 2 subunit
FANK1	fibronectin type III and ankyrin repeat domains 1
FBXO8	F-box protein 8
FBXO9	F-box protein 9
FCHO1	FCH domain only 1
FEN1	flap structure-specific endonuclease 1
FHL2	four and a half LIM domains 2
FLI1	fli-1 proto-oncogene, ETS transcription factor
FMO2	flavin containing monooxygenase 2
FN1	fibronectin 1
FOXA1	forkhead box A1
FOXC1	forkhead box C1
FOXI1	forkhead box I1
FOXM1	forkhead box M1
FOXP1	forkhead box P1
FOXP2	forkhead box P2
FSIP1	fibrous sheath interacting protein 1
GAL3ST4	galactose-3-O-sulfotransferase 4
GAPDH	glyceraldehyde-3-phosphate dehydrogenase
GATA3	GATA binding protein 3
GCHFR	GTP cyclohydrolase I feedback regulator
GDF15	growth differentiation factor 15
GGA2	golgi associated, gamma adaptin ear containing, ARF binding protein 2
GGCX	gamma-glutamyl carboxylase
GLUD1	glutamate dehydrogenase 1
GMDS	GDP-mannose 4,6-dehydratase
GNE	glucosamine (UDP-N-acetyl)-2-epimerase/N-acetylmannosamine kinase
GPC4	glypican 4
GPR160	G protein-coupled receptor 160
GPR39	G protein-coupled receptor 39
GRHL2	grainyhead like transcription factor 2
GRK5	G protein-coupled receptor kinase 5
GTF2IRD2	GTF2I repeat domain containing 2
GULP1	GULP, engulfment adaptor PTB domain containing 1
HBP1	HMG-box transcription factor 1
HGS	hepatocyte growth factor-regulated tyrosine kinase substrate
HHAT	hedgehog acyltransferase
HHEX	hematopoietically expressed homeobox
HLF	HLF transcription factor, PAR BZIP family member
HMGB2	high mobility group box 2
HMGN3	high mobility group nucleosomal binding domain 3
HNMT	histamine N-methyltransferase
HOXA1	homeobox A1
HOXA5	homeobox A5
HOXB2	homeobox B2
HOXC10	homeobox C10
HOXC4	homeobox C4
HOXC6	homeobox C6
HOXD8	homeobox D8
HOXD9	homeobox D9
HS6ST2	heparan sulfate 6-O-sulfotransferase 2
HS6ST3	heparan sulfate 6-O-sulfotransferase 3
HSF1	heat shock transcription factor 1
ID3	inhibitor of DNA binding 3, HLH protein
IER3	immediate early response 3
IFIH1	interferon induced with helicase C domain 1
IL1RN	interleukin 1 receptor antagonist
IL24	interleukin 24
IL4	interleukin 4
IPO11	importin 11
IQCE	IQ motif containing E
IQGAP1	IQ motif containing GTPase activating protein 1
IRF6	interferon regulatory factor 6
IRF7	interferon regulatory factor 7
IRS1	insulin receptor substrate 1
IRS2	insulin receptor substrate 2
IRX5	iroquois homeobox 5
ISOC1	isochorismatase domain containing 1
ITM2A	integral membrane protein 2A
IVNS1ABP	influenza virus NS1A binding protein
JUP	junction plakoglobin
KIAA0040	KIAA0040
KIAA1217	KIAA1217
KIF9	kinesin family member 9
KLF15	kruppel like factor 15
KLF2	kruppel like factor 2
KLF4	kruppel like factor 4
KLF9	kruppel like factor 9
KRT19	keratin 19
KRT6B	keratin 6B
KRT7	keratin 7
LDHA	lactate dehydrogenase A
LHX2	LIM homeobox 2
LMO4	LIM domain only 4
LSP1	lymphocyte-specific protein 1
LTF	lactotransferrin
MAF	MAF BZIP transcription factor
MAPK1	mitogen-activated protein kinase 1
MATN1	matrilin 1, cartilage matrix protein
MATN3	matrilin 3
MBD2	methyl-CpG binding domain protein 2
MBD5	methyl-CpG binding domain protein 5
MEF2C	myocyte enhancer factor 2C
MEIS1	meis homeobox 1
MFGE8	milk fat globule-EGF factor 8 protein
MFN2	mitofusin 2
MGP	matrix Gla protein
MIPEP	mitochondrial intermediate peptidase
MLPH	melanophilin
MLXIPL	MLX interacting protein like
MRPL3	mitochondrial ribosomal protein L3
MRPL50	mitochondrial ribosomal protein L50
MTHFD2	methylenetetrahydrofolate dehydrogenase (NADP+ dependent) 2, methenyltetrahydrofolate cyclohydrolase
MXD4	MAX dimerization protein 4
MYB	MYB proto-oncogene, transcription factor
MYEF2	myelin expression factor 2
MYH11	myosin heavy chain 11
MYO5B	myosin VB
NAT6	N-acetyltransferase 6
NCALD	neurocalcin delta
NCOA2	nuclear receptor coactivator 2
NCOA3	nuclear receptor coactivator 3
NDC80	NDC80 kinetochore complex component
NDRG2	NDRG family member 2
NFE2L3	nuclear factor, erythroid 2 like 3
NOLC1	nucleolar and coiled-body phosphoprotein 1
NOTCH3	notch receptor 3
NPAT	nuclear protein, coactivator of histone transcription
NPY6R	neuropeptide Y receptor Y6 (pseudogene)
NR1D1	nuclear receptor subfamily 1 group D member 1
NR1H3	nuclear receptor subfamily 1 group H member 3
NRIP1	nuclear receptor interacting protein 1
NTS	neurotensin
NUCB2	nucleobindin 2
NUDCD2	NudC domain containing 2
NUSAP1	nucleolar and spindle associated protein 1
NUTF2	nuclear transport factor 2
NXN	nucleoredoxin
OLFM1	olfactomedin 1
OPHN1	oligophrenin 1
OSTF1	osteoclast stimulating factor 1
PAIP2	poly(A) binding protein interacting protein 2
PALMD	palmdelphin
PAPSS2	3'-phosphoadenosine 5'-phosphosulfate synthase 2
PAX6	paired box 6
PCBP1	poly(rC) binding protein 1
PCDH18	protocadherin 18
PCDHB2	protocadherin beta 2
PCMT1	protein-L-isoaspartate (D-aspartate) O-methyltransferase
PCNA	proliferating cell nuclear antigen
PCP4	Purkinje cell protein 4
PCSK6	proprotein convertase subtilisin/kexin type 6
PDAP1	PDGFA associated protein 1
PDCD6IP	programmed cell death 6 interacting protein
PDE7A	phosphodiesterase 7A
PDZK1	PDZ domain containing 1
PENK	proenkephalin
PFKFB3	6-phosphofructo-2-kinase/fructose-2,6-biphosphatase 3
PFKP	phosphofructokinase, platelet
PGR	progesterone receptor
PHACTR2	phosphatase and actin regulator 2
PHF5A	PHD finger protein 5A
PHTF1	putative homeodomain transcription factor 1
PINK1	PTEN induced putative kinase 1
PMAIP1	phorbol-12-myristate-13-acetate-induced protein 1
POU2AF1	POU class 2 homeobox associating factor 1
PPARG	peroxisome proliferator activated receptor gamma
PPARGC1B	PPARG coactivator 1 beta
PRC1	protein regulator of cytokinesis 1
PROM1	prominin 1
PRRX1	paired related homeobox 1
PTCHD1	patched domain containing 1
PTP4A2	protein tyrosine phosphatase type IVA, member 2
PTPN12	protein tyrosine phosphatase, non-receptor type 12
PTPN2	protein tyrosine phosphatase, non-receptor type 2
PTTG2	pituitary tumor-transforming 2
PVALB	parvalbumin
RAB10	RAB10, member RAS oncogene family
RAB18	RAB18, member RAS oncogene family
RAB20	RAB20, member RAS oncogene family
RAB27B	RAB27B, member RAS oncogene family
RAB31	RAB31, member RAS oncogene family
RAB38	RAB38, member RAS oncogene family
RAB5C	RAB5C, member RAS oncogene family
RAB6A	RAB6A, member RAS oncogene family
RAB9A	RAB9A, member RAS oncogene family
RABIF	RAB interacting factor
RAI2	retinoic acid induced 2
RALGPS2	Ral GEF with PH domain and SH3 binding motif 2
RAN	RAN, member RAS oncogene family
RARS	arginyl-tRNA synthetase
RBKS	ribokinase
RBPMS	RNA binding protein with multiple splicing
RNF13	ring finger protein 13
RNF141	ring finger protein 141
RNF170	ring finger protein 170
RORA	RAR related orphan receptor A
RPL36	ribosomal protein L36
RPS19	ribosomal protein S19
RTN1	reticulon 1
RXRG	retinoid X receptor gamma
RYBP	RING1 and YY1 binding protein
S100G	S100 calcium binding protein G
SASH1	SAM and SH3 domain containing 1
SATB1	SATB homeobox 1
SDS	serine dehydratase
SECISBP2	SECIS binding protein 2
SELENOI	selenoprotein I
SEPHS2	selenophosphate synthetase 2
SEPT2	septin 2
SEPT6	septin 6
SFXN5	sideroflexin 5
SHANK2	SH3 and multiple ankyrin repeat domains 2
SHOX2	short stature homeobox 2
SIX1	SIX homeobox 1
SKIL	SKI like proto-oncogene
SMYD3	SET and MYND domain containing 3
SNAI2	snail family transcriptional repressor 2
SNRPA	small nuclear ribonucleoprotein polypeptide A
SORD	sorbitol dehydrogenase
SORT1	sortilin 1
SOX10	SRY-box transcription factor 10
SOX17	SRY-box transcription factor 17
SOX18	SRY-box transcription factor 18
SOX2	SRY-box transcription factor 2
SOX7	SRY-box transcription factor 7
SP4	Sp4 transcription factor
SPIB	spi-B transcription factor
STAG1	stromal antigen 1
STC1	stanniocalcin 1
STC2	stanniocalcin 2
STK32B	serine/threonine kinase 32B
STX18	syntaxin 18
STXBP1	syntaxin binding protein 1
STYK1	serine/threonine/tyrosine kinase 1
SULF2	sulfatase 2
SUOX	sulfite oxidase
SUPT16H	SPT16 homolog, facilitates chromatin remodeling subunit
SUV39H1	suppressor of variegation 3-9 homolog 1
SUZ12	SUZ12 polycomb repressive complex 2 subunit
SVIL	supervillin
TCEA2	transcription elongation factor A2
TCERG1	transcription elongation regulator 1
TDG	thymine DNA glycosylase
TEAD4	TEA domain transcription factor 4
TERT	telomerase reverse transcriptase
TFAP2C	transcription factor AP-2 gamma
TFB1M	transcription factor B1, mitochondrial
TFCP2	transcription factor CP2
TFCP2L1	transcription factor CP2 like 1
TFPI2	tissue factor pathway inhibitor 2
TGFB1I1	transforming growth factor beta 1 induced transcript 1
TGIF1	TGFB induced factor homeobox 1
TGOLN2	trans-golgi network protein 2
THAP10	THAP domain containing 10
THBD	thrombomodulin
THBS4	thrombospondin 4
THRA	thyroid hormone receptor alpha
TMEM19	transmembrane protein 19
TMEM45B	transmembrane protein 45B
TMF1	TATA element modulatory factor 1
TNIK	TRAF2 and NCK interacting kinase
TNPO1	transportin 1
TNPO3	transportin 3
TOB1	transducer of ERBB2, 1
TOLLIP	toll interacting protein
TOP2A	DNA topoisomerase II alpha
TP53	tumor protein P53
TP53I11	tumor protein p53 inducible protein 11
TP53RK	TP53 regulating kinase
TPBG	trophoblast glycoprotein
TPD52	tumor protein D52
TPO	thyroid peroxidase
TSC22D3	TSC22 domain family member 3
TSHZ2	teashirt zinc finger homeobox 2
TSPAN15	tetraspanin 15
TWIST1	twist family BHLH transcription factor 1
TWIST2	twist family BHLH transcription factor 2
TXNIP	thioredoxin interacting protein
USF2	upstream transcription factor 2, c-fos interacting
VDR	vitamin D receptor
VGLL2	vestigial like family member 2
VWF	von Willebrand factor
WDFY3	WD repeat and FYVE domain containing 3
WDR17	WD repeat domain 17
WDR48	WD repeat domain 48
WISP2	WNT1 inducible signaling pathway protein 2
WNK2	WNK lysine deficient protein kinase 2
WWP1	WW domain containing E3 ubiquitin protein ligase 1
XBP1	X-box binding protein 1
YARS	tyrosyl-tRNA synthetase
ZBTB1	zinc finger and BTB domain containing 1
ZBTB16	zinc finger and BTB domain containing 16
ZBTB2	zinc finger and BTB domain containing 2
ZEB1	zinc finger e-box binding homeobox 1
ZEB2	zinc finger e-box-binding homeobox 2
ZHX2	zinc fingers and homeoboxes 2
ZNF217	zinc finger protein 217
ZNF226	zinc finger protein 226
ZNF24	zinc finger protein 24
ZNF329	zinc finger protein 329
ZNF367	zinc finger protein 367
ZNF408	zinc finger protein 408
ZNF423	zinc finger protein 423
ZNF462	zinc finger protein 462
ZNF521	zinc finger protein 521
ZNF566	zinc finger protein 566
ZNF614	zinc finger protein 614
ZNF624	zinc finger protein 624
ZSCAN10	zinc finger and SCAN domain containing 10

[truncated: 1 more sheets: Table S10]
